# Supplementary material for: Depression, Is It Treatable in Adults Utilising Dietary Interventions? A Systematic Review of Randomised Controlled Trials
Source: Nutrients. 2022 Mar 27;14(7):1398. doi: 10.3390/nu14071398 (PMC9003461; doi:10.3390/nu14071398)
Supplement: Supplementary file 1 [file nutrients-14-01398-s001.zip]

Archive with 1 entries (1 files):
- nutrients-1561317-supplementary.pdf
